# Supplementary material for: Assessment of the role of anthocyanin standardized elderberry (Sambucus nigra) extract as an immune-stimulating nutraceutical of Nile tilapia, Oreochromis niloticus
Source: PLoS One. 2022 Dec 30;17(12):e0279471. doi: 10.1371/journal.pone.0279471 (PMC9803303; doi:10.1371/journal.pone.0279471)
Supplement: S1 Dataset — (XLSX) [file pone.0279471.s001.xlsx]

## Sheet: Sheet1
Figure1_Raw_Data_Spleen_ConA_EB
Treatment	Replicate	CPM_Raw
Control	1	70
Control	2	73
Control	3	77
ConA 2.38 ug/mL	1	94
ConA 2.38 ug/mL	2	107
ConA 2.38 ug/mL	3	94
EB 23.81 ug/mL	1	201
EB 23.81 ug/mL	2	150
EB 23.81 ug/mL	3	140
EB 46.51 ug/mL	1	181
EB 46.51 ug/mL	2	163
EB 46.51 ug/mL	3	159
EB 88.88 ug/mL	1	210
EB 88.88 ug/mL	2	187
EB 88.88 ug/mL	3	98
*For Percent Proliferation Calculation of Treatments, we used the Avg of the Control.

## Sheet: Sheet2
Figure2_Raw_Data_Thymus_ConA_EB
Treatment	Replicate	CPM_Raw
Control	1	8180
Control	2	7950
Control	3	8410
ConA 2.38 ug/mL	1	11538
ConA 2.38 ug/mL	2	11938
ConA 2.38 ug/mL	3	10678
EB 23.81 ug/mL	1	9814
EB 23.81 ug/mL	2	10014
EB 23.81 ug/mL	3	9174
EB 46.51 ug/mL	1	14000
EB 46.51 ug/mL	2	13790
EB 46.51 ug/mL	3	13210
EB 88.88 ug/mL	1	15127
EB 88.88 ug/mL	2	14578
EB 88.88 ug/mL	3	16931
*For Percent Proliferation Calculation of Treatments, we used the Avg of the Control.

## Sheet: Sheet3
Figure3_Raw_Data_Spleen_LPS_EB
Treatment	Replicate	CPM_Raw
Control	1	52
Control	2	55
Control	3	52
ConA 2.38 ug/mL	1	61
ConA 2.38 ug/mL	2	60
ConA 2.38 ug/mL	3	61
EB 23.81 ug/mL	1	81
EB 23.81 ug/mL	2	117
EB 23.81 ug/mL	3	128
EB 46.51 ug/mL	1	103
EB 46.51 ug/mL	2	100
EB 46.51 ug/mL	3	103
EB 88.88 ug/mL	1	101
EB 88.88 ug/mL	2	95
EB 88.88 ug/mL	3	95
*For Percent Proliferation Calculation of Treatments, we used the Avg of the Control.

## Sheet: Sheet4
Figure4_Raw_Data_IL2
Treatment	Replicate	OD_Raw_at_540nm	Concentration(pg/mL)(Calculated from Excel Trend Line)
Control	1	0.0114077	40.55
Control	2	0.0114077	40.55
Control	3	0.0114077	40.55
ConA 2.38 ug/mL	1	0.104882	146.6
ConA 2.38 ug/mL	2	0.115107	158.2
ConA 2.38 ug/mL	3	0.114049	157
EB 23.81 ug/mL	1	0.212944	269.2
EB 23.81 ug/mL	2	0.198312	252.6
EB 23.81 ug/mL	3	0.184739	237.2
EB 46.51 ug/mL	1	0.0658353	102.3
EB 46.51 ug/mL	2	0.0516268	86.18
EB 46.51 ug/mL	3	0.0508247	85.27
EB 88.88 ug/mL	1	0.0630412	99.13
EB 88.88 ug/mL	2	0.0383438	71.11
EB 88.88 ug/mL	3	0.0595684	95.19
	Concentration(pg/mL)	OD_Raw_at_540nm
Std 0	0	0
Std 31.3	31.3	0.019
Std 62.5	62.5	0.033
Std 125	125	0.057
Std 250	250	0.099
Std 500	500	0.529
Std 1000	1000	0.828
(+) Control		0.085
